# Supplementary material for: Nitrogen metabolism of two contrasting poplar species during acclimation to limiting nitrogen availability
Source: J Exp Bot. 2013 Aug 20;64(14):4207–24. doi: 10.1093/jxb/ert234 (PMC3808312; doi:10.1093/jxb/ert234)
Supplement: Supplementary Data [file supp_ert234_jexbot100867_file001.xls]

## Sheet: Fig. S2
Fig. S2 Alignments of representative genes involved in N uptake and assimilation at the cDNA and amino acid levels among Populus popularis (Pp), P. alba × P. glandulosa (Pg), P. trichocarpa (Pt), P. tremula × P. tremuloides (Ptt), P. x canescens (Pc) and Arabidopsis thaliana (At).
Alignments at the cDNA level, Populus trichocarpa as a reference																								Alignments at the amino acid level, Populus trichocarpaas a reference
Identity for AMT1;2	Pp	292/297*100 % = 98.3%					Accession number																	Identity for AMT1;2	Pp	96/99*100 % = 97.0%
	Pg	285/297*100 % = 96.0%				PtAMT1;2	XM_002325754																		Pg	95/99*100 % = 96.0%
	Ptt	283/297*100 % = 95.3%				PttAMT1;2	AJ646889																		Ptt	95/99*100 % = 96.0%
	At	189/297*100 % = 63.6%				AtAMT1;1	NM_117425																		At	74/99*100 % = 74.7%
Alignments at the cDNA level, Populus trichocarpa as a reference																								Alignments at the amino acid level, Populus trichocarpaas a reference
Identity for NiR	Pp	332/338*100 % = 98.2%					Accession number																	Identity for NiR	Pp	71/71*100 % = 100.0%
	Pg	332/338*100 % = 98.2%				PtNiR	XM_002330292																		Pg	70/71*100 % = 98.6%
	At	203/338*100 % = 60.1%				AtNiR	NM_127123																		At	57/71*100 % = 80.3%
Alignments at the cDNA level, Populus × canescensas a reference																								Alignments at the amino acid level, Populus × canescens as a reference
Identity for GS1;3	Pp	322/327*100 % = 98.5%					Accession number																	Identity for GS1;3	Pp	108/108*100 % = 100.0%
	Pg	324/327*100 % = 99.1%				PcGS1;3	DQ855559																		Pg	108/108*100 % = 100.0%
	At	259/327*100 % =79.2%				AtGS1	NM_123119																		At	101/108*100 % = 93.5%
Alignments at the cDNA level, Populus × canescensas a reference																								Alignments at the amino acid level, Populus × canescens as a reference
Identity for GS2	Pp	228/231*100 % = 98.7%					Accession number																	Identity for GS2	Pp	77/77*100 % = 100.0%
	Pg	230/231*100 % = 99.6%				PcGS2	DQ855560																		Pg	77/77*100 % = 100.0%
	At	187/231*100 % =81.0%				AtGS2	NM_122954																		At	74/77*100 % = 96.1%
Alignments at the cDNA level, Populus trichocarpa as a reference																								Alignments at the amino acid level, Populus trichocarpaas a reference
Identity for GDH	Pp	266/269*100 % = 98.9%					Accession number																	Identity for GDH	Pp	77/78*100 % = 98.7%
	Pg	260/269*100 % = 96.7%				PtGDH	XM_002319126																		Pg	75/78*100 % = 96.1%
	At	195/269*100 % = 72.4%				AtGDH	NM_121822																		At	69/78*100 % = 88.5%
Alignments at the cDNA level, Populus trichocarpa as a reference																								Alignments at the amino acid level, Populus trichocarpaas a reference
Identity for VHA1;1	Pp	319/337*100 % = 94.7%					Accession number																	Identity for VHA1;1	Pp	54/61*100 % = 88.5%
	Pg	321/337*100 % = 95.3%				PtVHA1;1	XM_002324361																		Pg	61/61*100 % = 96.1%
	At	171/337*100 % = 50.7%				AtHA5	NM_128013																		At	54/61*100 % = 88.5%
Alignments at the cDNA level, Populus trichocarpa as a reference																								Alignments at the amino acid level, Populus trichocarpaas a reference
Identity for VHA2;2	Pp	341/344*100 % = 99.1%					Accession number																	Identity for VHA2;2	Pp	48/48*100 % =100.0%
	Pg	337/344*100 % = 98.0%				PtVHA2;2	XM_002325002																		Pg	48/48*100 % =100.0%
	At	211/344*100 % = 61.3%				AtHA1	NM_127453																		At	44/48*100 % = 91.7%

## Sheet: Fig. S5
Fig. S7 Correlations between enzyme activities (A1-A9), enzyme activities and gene expression (B1-B5), gene expression levels (C1-C17), δ15N and photosynthetic parameters (D1-D4), and δ13C and physiological parameters (E1-E11) in P. popularis (Pp) and P. alba × P. glandulosa (Pg) exposed to 10, 100 or 1000 μM NH4NO3. Gene expression was calculated using the formula: -ΔCt = -(Cttarget - Ctreferren…
